# Supplementary material for: Optimising PHBV biopolymer production in haloarchaea via CRISPRi-mediated redirection of carbon flux
Source: Commun Biol. 2021 Aug 25;4:1007. doi: 10.1038/s42003-021-02541-z (PMC8387396; doi:10.1038/s42003-021-02541-z)
Supplement: Supplementary file 4 — Supplementary Data 1 [file 42003_2021_2541_MOESM4_ESM.xlsx]

## Sheet: Sheet1
Supplementary Data 1. Plasmids used in this study.
Plasmids	Relevant characteristics	Source or reference
pMD18-T	2.7 kb, clone vector, Ampr	TaKaRa
pBM23	3.8 kb, clone vector, Ampr and Kanr	Biomed
pHFX	4.0 kb; suicide vector containing pyrF and its native promoter, Ampr	1
pHFX-B60	5.0 kb; modified pHFX containing crtB and PphaR	Our lab
pWL502	7.8 kb; expression vector containing pyrF and its native promoter, Ampr	2
pHFX-cas3UD	4.8 kb; modified pHFX for cas3 knockout	This study
pHFX-B60-EPSUD	5.9 kb; modified pHFX-B60 for HFX_2145-2148 knockout	This study
pWL502-TTG	7.8 kb; plasmid invader for interference test	This study
pWL502-TTC	7.8 kb; plasmid invader for interference test	This study
pWL502-TTT	7.8 kb; plasmid invader for interference test	This study
pWL502-CCC	7.8 kb; plasmid invader for interference test	This study
pWL502-TAT	7.8 kb; plasmid invader for interference test	This study
pWL502-TAG	7.8 kb; plasmid invader for interference test	This study
pWL502-ACT	7.8 kb; plasmid invader for interference test	This study
pWL502-CAC	7.8 kb; plasmid invader for interference test	This study
pWL502-CGA	7.8 kb; plasmid invader for interference test	This study
pWL502-CCT	7.8 kb; plasmid invader for interference test	This study
pWL502-GCT	7.8 kb; plasmid invader for interference test	This study
pWL502-AGG	7.8 kb; plasmid invader for interference test	This study
pWL502-CGG	7.8 kb; plasmid invader for interference test	This study
pWL502-ACC	7.8 kb; plasmid invader for interference test	This study
pWL502-TGC	7.8 kb; plasmid invader for interference test	This study
pWL502-crtI-t1	7.9 kb; modified pWL502 expressing a crRNA targeting the template strand of HFX_2550	This study
pWL502-crtI-t2	7.9 kb; modified pWL502 expressing a crRNA targeting the template strand of HFX_2550	This study
pWL502-crtI-t3	7.9 kb; modified pWL502 expressing a crRNA targeting the template strand of HFX_2550	This study
pWL502-crtI-c1	7.9 kb; modified pWL502 expressing a crRNA targeting the coding strand of HFX_2550	This study
pWL502-crtI-c2	7.9 kb; modified pWL502 expressing a crRNA targeting the coding strand of HFX_2550	This study
pWL502-crtI-c3	7.9 kb; modified pWL502 expressing a crRNA targeting the coding strand of HFX_2550	This study
pWL502-citZ-t1	7.9 kb; modified pWL502 expressing a crRNA targeting the template strand of HFX_0432	This study
pWL502-citZ-t2	7.9 kb; modified pWL502 expressing a crRNA targeting the template strand of HFX_0432	This study
pWL502-citZ-t3	7.9 kb; modified pWL502 expressing a crRNA targeting the template strand of HFX_0432	This study
pWL502-citZ-c1	7.9 kb; modified pWL502 expressing a crRNA targeting the coding strand of HFX_0432	This study
pWL502-gltA-t1	7.9 kb; modified pWL502 expressing a crRNA targeting the template strand of HFX_6170	This study
pWL502- gltA-t2	7.9 kb; modified pWL502 expressing a crRNA targeting the template strand of HFX_6170	This study
pWL502- gltA-c1	7.9 kb; modified pWL502 expressing a crRNA targeting the coding strand of HFX_6170	This study
pWL502-phaEC-t1	7.9 kb; modified pWL502 expressing a crRNA targeting the template strand of phaE and phaC	This study
pWL502-phaEC-c1	7.9 kb; modified pWL502 expressing a crRNA targeting the coding strand of phaE and phaC	This study
pWL502-phaA-t1	7.9 kb; modified pWL502 expressing a crRNA targeting the template strand of HFX_1022-1023	This study
pWL502-bktB-c1	7.9 kb; modified pWL502 expressing a crRNA targeting the coding strand of HFX_6003-6004	This study
pWL502-bktB-c2	7.9 kb; modified pWL502 expressing a crRNA targeting the coding strand of HFX_6003-6004	This study
pWL502-AB	7.9 kb; modified pWL502 expressing a crRNA targeting HFX_1022-1023 and HFX_6003-6004	This study
pWL502-CS	7.9 kb; modified pWL502 expressing a crRNA targeting HFX_0432 and HFX_6170	This study
pMD18-T-pyrF	4.5 kb; modified pMD18-T containing pyrF and its native promoter, Ampr	This study
pBM23-pyrF-NT	5.8 kb; modified pBM23 containing pyrF and mini-CRISPR (NT), Ampr and Kanr	This study
pBM23-pyrF-CS	5.8 kb; modified pBM23 containing pyrF and mini-CRISPR (CS), Ampr and Kanr	This study
1. Liu, H. L., Han, J., Liu, X. Q., Zhou, J. & Xiang, H. Development of pyrF-based gene knockout systems for genome-wide manipulation of the archaea Haloferax mediterranei and Haloarcula hispanica. J. Genet. Genomics. 38, 261-269 (2011).
2. Cai, S. F. et al. Identification of the haloarchaeal phasin (PhaP) that functions in polyhydroxyalkanoate accumulation and granule formation in Haloferax mediterranei. Appl. Environ. Microbiol. 78, 1946-1952 (2012).
