# Supplementary material for: Optimising PHBV biopolymer production in haloarchaea via CRISPRi-mediated redirection of carbon flux
Source: Commun Biol. 2021 Aug 25;4:1007. doi: 10.1038/s42003-021-02541-z (PMC8387396; doi:10.1038/s42003-021-02541-z)
Supplement: Supplementary file 5 — Supplementary Data 2 [file 42003_2021_2541_MOESM5_ESM.xlsx]

## Sheet: Sheet1
Supplementary Data 2. Primers and mini-CRISPR assay sequences used in this study.
Name	Sequence (5′→3′)
For construction of invader plasmids
TTG-F	GATCCTTGATCCGGTCCCAGTAGAGCGCGTAGACGCCGAGGGCGGTAC
TTG-R	CGCCCTCGGCGTCTACGCGCTCTACTGGGACCGGATCAAG
TTC-F	GATCCTTCATCCGGTCCCAGTAGAGCGCGTAGACGCCGAGGGCGGTAC
TTC-R	CGCCCTCGGCGTCTACGCGCTCTACTGGGACCGGATGAAG
TTT-F	GATCCTTTATCCGGTCCCAGTAGAGCGCGTAGACGCCGAGGGCGGTAC
TTT-R	CGCCCTCGGCGTCTACGCGCTCTACTGGGACCGGATAAAG
CCC-F	GATCCCCCATCCGGTCCCAGTAGAGCGCGTAGACGCCGAGGGCGGTAC
CCC-R	CGCCCTCGGCGTCTACGCGCTCTACTGGGACCGGATGGGG
TAT-F	GATCCTATATCCGGTCCCAGTAGAGCGCGTAGACGCCGAGGGCGGTAC
TAT-R	CGCCCTCGGCGTCTACGCGCTCTACTGGGACCGGATATAG
TAG-F	GATCCTAGATCCGGTCCCAGTAGAGCGCGTAGACGCCGAGGGCGGTAC
TAG-R	CGCCCTCGGCGTCTACGCGCTCTACTGGGACCGGATCTAG
ACT-F	GATCCACTATCCGGTCCCAGTAGAGCGCGTAGACGCCGAGGGCGGTAC
ACT-R	CGCCCTCGGCGTCTACGCGCTCTACTGGGACCGGATAGTG
CAC-F	GATCCCACATCCGGTCCCAGTAGAGCGCGTAGACGCCGAGGGCGGTAC
CAC-R	CGCCCTCGGCGTCTACGCGCTCTACTGGGACCGGATGTGG
CGA-F	GATCCCGAATCCGGTCCCAGTAGAGCGCGTAGACGCCGAGGGCGGTAC
CGA-R	CGCCCTCGGCGTCTACGCGCTCTACTGGGACCGGATTCGG
CCT-F	GATCCCCTATCCGGTCCCAGTAGAGCGCGTAGACGCCGAGGGCGGTAC
CCT-R	CGCCCTCGGCGTCTACGCGCTCTACTGGGACCGGATAGGG
GCT-F	GATCCGCTATCCGGTCCCAGTAGAGCGCGTAGACGCCGAGGGCGGTAC
GCT-R	CGCCCTCGGCGTCTACGCGCTCTACTGGGACCGGATAGCG
AGG-F	GATCCAGGATCCGGTCCCAGTAGAGCGCGTAGACGCCGAGGGCGGTAC
AGG-R	CGCCCTCGGCGTCTACGCGCTCTACTGGGACCGGATCCTG
CGG-F	GATCCCGGATCCGGTCCCAGTAGAGCGCGTAGACGCCGAGGGCGGTAC
CGG-R	CGCCCTCGGCGTCTACGCGCTCTACTGGGACCGGATCCGG
ACC-F	GATCCACCATCCGGTCCCAGTAGAGCGCGTAGACGCCGAGGGCGGTAC
ACC-R	CGCCCTCGGCGTCTACGCGCTCTACTGGGACCGGATGGTG
TGC-F	GATCCTGCATCCGGTCCCAGTAGAGCGCGTAGACGCCGAGGGCGGTAC
TGC-R	CGCCCTCGGCGTCTACGCGCTCTACTGGGACCGGATGCAG
For construction of knockout plasmids
Cas3-U-F	ATAGGATCCGCTCGTTGACCCGGCGTA
Cas3-U-R	TGGATCGACGTCGGTCAT CTCAAACGAACATCACCG
Cas3-D-F	CGGTGATGTTCGTTTGAG ATGACCGACGTCGATCCA
Cas3-D-R	ATAGGTACCCAGTCAATTCTACGTCTT
EPS-U-F	GCGTGGCGTGGATGAGATATCGAGCTCAGTGGTTCTGGATTCGCTCG
EPS-U-R	AGGCACGACACACTGGAATT
EPS-D-F	CAGTGTGTCGTGCCTACCTGTCACTAGTACAATACT
EPS-D-R	TATAGGGAGAAGCTTGCATGCAATCAATTGTAGACCCATAT
For Amplification of synthetic mini-CRISPR arrays
crRNA-F	ACAACAACCCCCCATGGATCCAATGGTGTCGAAGGGAAC
crRNA-R	CGCACACAAGAAAACGGTACCAAAAAAAAGCTTCAACCC
For construction of crtI gene targeting CRISPR
crtI-t1	AATGGTGTCGAAGGGAACATATATGTTACTGCAGGTACAACACCGAGTTAGGAGGTTACAGACGAACCCTAGTTGGGTTGAAGCGTCAGTCGATTTATGTTCTCAACGTCCTTACAAAGGTTACAGACGAACCCTAGTTGGGTTGAAGCTTTTTTTT
crtI-t2	AATGGTGTCGAAGGGAACATATATGTTACTGCAGGTACAACACCGAGTTAGGAGGTTACAGACGAACCCTAGTTGGGTTGAAGCCGGGTCGGCGCGGCGGGTTCGCCGTCCGTACAGAGGTTACAGACGAACCCTAGTTGGGTTGAAGCTTTTTTTT
crtI-t3	AATGGTGTCGAAGGGAACATATATGTTACTGCAGGTACAACACCGAGTTAGGAGGTTACAGACGAACCCTAGTTGGGTTGAAGCTCCTCGACGACATCGCCGAAAACACCGGTGTCGACGTTACAGACGAACCCTAGTTGGGTTGAAGCTTTTTTTT
crtI-c1	AATGGTGTCGAAGGGAACATATATGTTACTGCAGGTACAACACCGAGTTAGGAGGTTACAGACGAACCCTAGTTGGGTTGAAGCAGAACATAAATCGACTGACCAAATCGGGGGCGCTCGTTACAGACGAACCCTAGTTGGGTTGAAGCTTTTTTTT
crtI-c2	AATGGTGTCGAAGGGAACATATATGTTACTGCAGGTACAACACCGAGTTAGGAGGTTACAGACGAACCCTAGTTGGGTTGAAGCAAGTCGACGTGGCTCATGAGATTGTAGAGCGCGGGGTTACAGACGAACCCTAGTTGGGTTGAAGCTTTTTTTT
crtI-c3	AATGGTGTCGAAGGGAACATATATGTTACTGCAGGTACAACACCGAGTTAGGAGGTTACAGACGAACCCTAGTTGGGTTGAAGCTACCGTTCGGCGAAGTCACTCACACAGAACGTTTCGTTACAGACGAACCCTAGTTGGGTTGAAGCTTTTTTTT
For construction of phaEC gene targeting CRISPR
phaEC-t1	AATGGTGTCGAAGGGAACATATATGTTACTGCAGGTACAACACCGAGTTAGGAGGTTACAGACGAACCCTAGTTGGGTTGAAGCCGGCACTCGAACGAAACGTCGAGGCACAGACACAGGTTACAGACGAACCCTAGTTGGGTTGAAGCTTTTTTTT
phaEC-c1	AATGGTGTCGAAGGGAACATATATGTTACTGCAGGTACAACACCGAGTTAGGAGGTTACAGACGAACCCTAGTTGGGTTGAAGCTGACATGGGCATATACTCTCGGGCGGGCTAAAATAGTTACAGACGAACCCTAGTTGGGTTGAAGCTTTTTTTT
For construction of citZ gene targeting CRISPR
citZ-t1	AATGGTGTCGAAGGGAACATATATGTTACTGCAGGTACAACACCGAGTTAGGAGGTTACAGACGAACCCTAGTTGGGTTGAAGCTCGAACAGTGGTTTAGGCTCGGTGGATGTTCAAAAGTTACAGACGAACCCTAGTTGGGTTGAAGCTTTTTTTT
citZ-t2	AATGGTGTCGAAGGGAACATATATGTTACTGCAGGTACAACACCGAGTTAGGAGGTTACAGACGAACCCTAGTTGGGTTGAAGCATATGGTAAGCAACCCTTTGGGTATGTCAGGCGAAGTTACAGACGAACCCTAGTTGGGTTGAAGCTTTTTTTT
citZ-t3	AATGGTGTCGAAGGGAACATATATGTTACTGCAGGTACAACACCGAGTTAGGAGGTTACAGACGAACCCTAGTTGGGTTGAAGCGGTATGTCAGGCGAACTGAAGCGGGGGCTGGAAGGGTTACAGACGAACCCTAGTTGGGTTGAAGCTTTTTTTT
citZ-c1	AATGGTGTCGAAGGGAACATATATGTTACTGCAGGTACAACACCGAGTTAGGAGGTTACAGACGAACCCTAGTTGGGTTGAAGCCTTACCATATCAAAAAAGCGTTATCGTTTTACCCCGTTACAGACGAACCCTAGTTGGGTTGAAGCTTTTTTTT
For construction of gltA gene targeting CRISPR
gltA-t1	AATGGTGTCGAAGGGAACATATATGTTACTGCAGGTACAACACCGAGTTAGGAGGTTACAGACGAACCCTAGTTGGGTTGAAGCGTGTTCTCAGAAAGAATATGGTTCGAGGCCATCTAGTTACAGACGAACCCTAGTTGGGTTGAAGCTTTTTTTT
gltA-t2	AATGGTGTCGAAGGGAACATATATGTTACTGCAGGTACAACACCGAGTTAGGAGGTTACAGACGAACCCTAGTTGGGTTGAAGCCAGAGACTCGAATTAGCGACATCGATGGCGAAAGTGTTACAGACGAACCCTAGTTGGGTTGAAGCTTTTTTTT
gltA-c1	AATGGTGTCGAAGGGAACATATATGTTACTGCAGGTACAACACCGAGTTAGGAGGTTACAGACGAACCCTAGTTGGGTTGAAGCTGTGAATTTGTGATTCGGCTGGACGCTGTCGTTAGGTTACAGACGAACCCTAGTTGGGTTGAAGCTTTTTTTT
For construction of bktB gene targeting CRISPR
bktB-c1	AATGGTGTCGAAGGGAACATATATGTTACTGCAGGTACAACACCGAGTTAGGAGGTTACAGACGAACCCTAGTTGGGTTGAAGCGTTGAGGATAATTTGTTAGATAGGGCCATGGGTGGGTTACAGACGAACCCTAGTTGGGTTGAAGCTTTTTTTT
bktB-c2	AATGGTGTCGAAGGGAACATATATGTTACTGCAGGTACAACACCGAGTTAGGAGGTTACAGACGAACCCTAGTTGGGTTGAAGCGTCATCGATGAGCCAATCACTGCGACTTCCATACTGTTACAGACGAACCCTAGTTGGGTTGAAGCTTTTTTTT
For construction of phaA gene targeting CRISPR
phaA-t1	AATGGTGTCGAAGGGAACATATATGTTACTGCAGGTACAACACCGAGTTAGGAGGTTACAGACGAACCCTAGTTGGGTTGAAGCGCCGGTTTTAAATCTCGGTGCGACGACGTGCGCGTGTTACAGACGAACCCTAGTTGGGTTGAAGCTTTTTTTT
For construction of bktB and phaA genes targeting CRISPR
AB	AATGGTGTCGAAGGGAACATATATGTTACTGCAGGTACAACACCGAGTTAGGAGGTTACAGACGAACCCTAGTTGGGTTGAAGCGCCGGTTTTAAATCTCGGTGCGACGACGTGCGCGTGTTACAGACGAACCCTAGTTGGGTTGAAGCGTCATCGATGAGCCAATCACTGCGACTTCCATACTGTTACAGACGAACCCTAGTTGGGTTGAAGCTTTTTTTT
For construction of citZ and gltA genes targeting CRISPR
CS	AATGGTGTCGAAGGGAACATATATGTTACTGCAGGTACAACACCGAGTTAGGAGGTTACAGACGAACCCTAGTTGGGTTGAAGCATATGGTAAGCAACCCTTTGGGTATGTCAGGCGAAGTTACAGACGAACCCTAGTTGGGTTGAAGCGTGTTCTCAGAAAGAATATGGTTCGAGGCCATCTAGTTACAGACGAACCCTAGTTGGGTTGAAGCTTTTTTTT
For construction of a non-targeting control CRISPR
NT	AATGGTGTCGAAGGGAACATATATGTTACTGCAGGTACAACACCGAGTTAGGAGGTTACAGACGAACCCTAGTTGGGTTGAAGCCTGGAGTTGTCCCAATTCTTGTTGAATTAGATGGTGTTACAGACGAACCCTAGTTGGGTTGAAGCTTTTTTTT
For DNA sequencing of constructed plasmids
pHFX-B60-F	CCGAAGCGACGTTCTACAC
pHFX-B60-R	AGGCACCCCAGGCTTTAC
pWL502-F	ATGCGTTGTATTCGGGTATC
pWL502-R	CCTTCTCGATGCGGTCCT
For analysis of gene transcription by RT-qPCR
crtI-RT-F	CGTCGTTATCGGTGGTGGAT
crtI-RT-R	GGCGGGTGAGTTCGTAGTAG
citZ-RT-F	ATGCGGATGCTCAAGGATGT
citZ-RT-R	AGACCCTTCTCCTCGCTGAT
gltA-RT-F	CCGACTCCCAACCGATAGAG
gltA-RT-R	AGTACGCGGCTACAATCGTC
phaE-RT-F	CGAGGCATTCAAGGAGGTGA
phaE-RT-R	GTGCTGTCTCCGTTCGAGTT
phaC-RT-F	CCGTACATTCTCGACCTCCA
phaC-RT-R	AGGTTAATCGAGTCCTGCCC
phaA-RT-F	GACGTTATCGCCTCCCTGAC
phaA-RT-R	TCGACTTCCTTGCGGAACTG
bktB-RT-F	GGCGAGAAGATGACCCACAA
bktB-RT-R	ACGCCGTTCCTGTGATTCTT
RT-7S-F	ACTAGGTCGGGCAGTTAGG
RT-7S-R	CGAAGGACGAGGTTTCTACG
For analysis of TSS by CR-RT-PCR
CR-crtI-F	GGTACAACAGCACCAAAGGC
CR-crtI-R	CGTTTTTCTCCAGCAGCGTC
CR-citZ-F	GCACCGAACGTGGACTTCTA
CR-citZ-R	TGCCACAGGAGGTACAACAC
CR-gltA-F	GTCGAGTTTTACACCGCTGC
CR-gltA-R	GCCCGTACTTCGTCGCTAAT
CR-phaEC-F	CGAACGAGACCACCGAAGAA
CR-phaEC-R	GCAGATACATCCTCGCCCTC
CR-phaA-F	GTCAAGAGTGGGACGGCTAC
CR-phaA-R	CGAGGAGGTCTGGTCGATTC
CR-bktB-F	CAGGTAACCACCGACGACAT
CR-bktB-R	GTCGATTCGCTGGGTGTAGG
For integration of pyrF and mini-CRISPR on chromosome
pyrF-1	GCGTACATCCTCGACCAGC
pyrF-2	CCCTTCGACACCATTTCAGATTGGGCGTTCGACAA
pyrF-3	TTGAAGCTTTTTTTTGTTTTCTTGTGTGCGGTTCCC
pyrF-4	TCAGTACGTGCGCCACTTTG
CS-F	GAACGCCCAATCTGAAATGGTGTCGAAGGGAAC
CS-R	CGCACACAAGAAAACAAAAAAAAGCTTCAACCC
Restriction endonuclease sites are underlined.
