# Supplementary material for: Optimising PHBV biopolymer production in haloarchaea via CRISPRi-mediated redirection of carbon flux
Source: Commun Biol. 2021 Aug 25;4:1007. doi: 10.1038/s42003-021-02541-z (PMC8387396; doi:10.1038/s42003-021-02541-z)
Supplement: Supplementary file 6 — Supplementary Data 3 [file 42003_2021_2541_MOESM6_ESM.xlsx]

## Sheet: Fig. 2b
	Relative transformation rate (%)
pWL502	100	100	100																							CCT			CGA			CGG			GCT
TTG	1.33	0.86
TTC	9.35	12.9
TTT	103.59	74.58
CCC	86.57	115.25
TAT	100.92	85.85	90.22
TAG	109.43	94.84	92.72
ACT	152.87	103.3	113.08
AGG	101.15	115.38
ACC	86.44	93.1
CAC	62.71	111.49
CCT	156.32	107.69
CGA	100	108.05
CGG	109.2	88.46
GCT	115.25	109.2
TGC	119.54	154.55

## Sheet: Fig. 3c
																		0.53961	0.558304	0.551492
	Fold change in lycopene production
no	1	1	1									F
t1	0.352639	0.35439	0.356743
t2	1.12692	1.12353	1.0984
t3	1.04052	1.05433	1.05964
c1	0.014887	0.015217	0.016302
c2	0.512354	0.509619	0.525182
c3	0.53961	0.558304	0.551492
ΔcrtI	0	0	0

## Sheet: Fig. 3d
	Fold change in gene expression
no	1	1	1
t1	0.129	0.118	0.121
t2	1.072	0.94	0.946
t3	2.313	2.462	2.346
c1	0.018	0.017	0.018
c2	0.235	0.216	0.225
c3	0.42	0.423	0.387
ΔcrtI	0.0003	0.0003	0.0003

## Sheet: Fig. 4b1
Fold change in gene expression
no	1	1
t1	0.432	0.429
c1	0.497	0.47

## Sheet: Fig. 4b2
Fold change in gene expression
no	1	1
t1	0.334	0.342
c1	0.285	0.295

## Sheet: Fig. 4c
	PHBV concentration (g/L)
days	no crRNA			phaEC-t1			phaEC-c1
0	0	0	0	0	0	0	0	0	0
2	0.09	0.08	0.08	0.07	0.07	0.07	0.09	0.09	0.08
3	0.36	0.35	0.37	0.18	0.18	0.16	0.28	0.29	0.34
4	0.85	0.88	1.02	0.39	0.34	0.31	0.69	0.75	0.62
5	1.55	1.54	1.57	0.71	0.62	0.66	1.18	1.17	1.19
6	1.66	1.8	1.83	0.85	0.93	0.79	1.48	1.46	1.48
7	2.35	2.23	2.36	1.28	1.32	1.19	1.7	1.92	1.84
8	2.42	2.45	2.58	1.51	1.54	1.51	2.11	1.94	2.24

## Sheet: Fig. 4e1
	Fold change in gene expression
no	1	1	1
t1	0.768	0.753	0.717
t2	0.022	0.023	0.022
t3	0.072	0.071	0.07
c1	0.031	0.031	0.031

## Sheet: Fig. 4e2
	Fold change in gene expression
no	1	1	1
t1	0.053	0.053	0.052
t2	0.566	0.578	0.54
c1	0.521	0.493	0.497

## Sheet: Fig. 5b1
	Fold change in gene expression
no	1	1	1
phaA-t1	0.062	0.062	0.063

## Sheet: Fig. 5b2
	Fold change in gene expression
no	1	1	1
bktB-c1	1.548	1.602	1.717
bktB-c2	0.159	0.146	0.153

[truncated: 5 more sheets: Fig. 5b3, Fig. 6a, Fig. 6b, Fig. 6c, Fig. 6d]
